# Supplementary material for: Functionalization of 3D-Printed Titanium Scaffolds with Elastin-like Recombinamers to Improve Cell Colonization and Osteoinduction
Source: Pharmaceutics. 2023 Mar 8;15(3):872. doi: 10.3390/pharmaceutics15030872 (PMC10055514; doi:10.3390/pharmaceutics15030872)
Supplement: Supplementary file 1 [file pharmaceutics-15-00872-s001.zip]

Archive with 1 entries (1 files):
- pharmaceutics-2158781-supplementary.pdf
